# Supplementary material for: A New Algorithm Integrating Molecular Response, Toxicity, and Plasma Level Measures for Ponatinib Dose Choice in Patients Affected by Chronic Myeloid Leukemia
Source: Pharmaceutics. 2024 Mar 11;16(3):383. doi: 10.3390/pharmaceutics16030383 (PMC10975223; doi:10.3390/pharmaceutics16030383)
Supplement: Supplementary file 1 [file pharmaceutics-16-00383-s001.zip]

Archive with 1 entries (1 files):
- pharmaceutics-2821020-supplementary.pdf
